# Supplementary material for: Prevalence and correlates of depression and depression-anxiety in patients receiving gastroscopy
Source: Front Psychiatry. 2025 Aug 28;16:1585083. doi: 10.3389/fpsyt.2025.1585083 (PMC12423037; doi:10.3389/fpsyt.2025.1585083)
Supplement: Supplementary file 1 [file DataSheet1.xlsx]

## Sheet: Sheet1
	Erosive	ulcer	polyp	tumor	others	total			Erosive	ulcer	polyp	tumor	others	total
Major depression	23(45.10)	15(29.41)	5(9.80)	3(5.88)	5(9.80)	51		Major depression	23	15	5	3	5	51
Depression-anxiety	17(50.00)	9(26.47)	1(2.94)	2(5.88)	5(14.71)	34		Depression-anxiety	17	9	1	2	5	34
no mental disorders	136(41.59)	93(28.44)	28(8.56)	18(5.50)	52(15.90)	327		no mental disorders	136	93	28	18	52	327
total	176	117	34	23	62	412		total	176	117	34	23	62	412
	侵蚀性炎症	溃疡	息肉	肿瘤	其他	总量					侵蚀性炎症	溃疡	息肉	肿瘤	其他	总量
重症	23(45.10)	15(29.41)	5(9.80)	3(5.88)	5(9.80)	51				重症	23	15	5	3	5	51
抑郁-焦虑	17(50.00)	9(26.47)	1(2.94)	2(5.88)	5(14.71)	34				抑郁-焦虑	17	9	1	2	5	34
无精神障碍	136(41.59)	93(28.44)	28(8.56)	18(5.50)	52(15.90)	327				无精神障碍	136	93	28	18	52	327
总计	176	117	34	23	62	412				总计	176	117	34	23	62	412

## Sheet: Sheet2
	Erosive	ulcer	polyp	tumor	others	total				Erosive	ulcer	polyp	tumor	others	total
Major depression	23	15	5	3	5	51			Major depression	23(45.10)	15(29.41)	5(9.80)	3(5.88)	5(9.80)	51
Depression-anxiety	17	9	1	2	5	34			Depression-anxiety	17(50.00)	9(26.47)	1(2.94)	2(5.88)	5(14.71)	34
no mental disorders	136	93	28	18	52	327			no mental disorders	136(41.59)	93(28.44)	28(8.56)	18(5.50)	52(15.90)	327
total	176	117	34	23	62	412			total	176	117	34	23	62	412
